# Supplementary material for: Characteristics of sleep-disordered breathing in children with down syndrome - A comparison with typically developing children
Source: Sleep Med X. 2022 Apr 7;4:100045. doi: 10.1016/j.sleepx.2022.100045 (PMC9044005; doi:10.1016/j.sleepx.2022.100045)
Supplement: Supplementary file 1 — Multimedia component 1 [file mmc1.zip]

Archive with 10 entries (10 files):
- sleepx_00100045_coi_disclosure - Dr ando.docx
- sleepx_00100045_coi_disclosure - Dr anita.docx
- sleepx_00100045_coi_disclosure - Dr chishaki.docx
- sleepx_00100045_coi_disclosure - Dr hashiguchi.docx
- sleepx_00100045_coi_disclosure - Dr Nao.docx
- sleepx_00100045_coi_disclosure - Dr nishizaka.docx
- sleepx_00100045_coi_disclosure - Dr Ohkusa.docx
- sleepx_00100045_coi_disclosure - Fujita.docx
- sleepx_00100045_coi_disclosure - Moriyama.docx
- sleepx_00100045_coi_disclosure - Sawatari.docx
